# Supplementary material for: Molecular Diversity from Longipinenes of Santolina viscosa Lag. through Acid Catalysis: Biocidal Activity
Source: Biomolecules. 2024 Jun 30;14(7):780. doi: 10.3390/biom14070780 (PMC11274961; doi:10.3390/biom14070780)
Supplement: Supplementary file 1 [file biomolecules-14-00780-s001.zip]

Archive with 1 entries (1 files):
- biomolecules-3047339-supplementary.pdf
